# Supplementary material for: Discovery of Bis-Imidazoline Derivatives as New CXCR4 Ligands
Source: Molecules. 2023 Jan 24;28(3):1156. doi: 10.3390/molecules28031156 (PMC9920567; doi:10.3390/molecules28031156)
Supplement: Supplementary file 1 [file molecules-28-01156-s001.zip]

Archive with 1 entries (1 files):
- molecules-2144479-supplementary.pdf
